# Supplementary material for: A comparison of match-physical demands between different tactical systems: 1-4-5-1 vs 1-3-5-2
Source: PLoS One. 2019 Apr 4;14(4):e0214952. doi: 10.1371/journal.pone.0214952 (PMC6448870; doi:10.1371/journal.pone.0214952)
Supplement: S1 File — (XLSX) [file pone.0214952.s001.xlsx]

## Sheet: Sheet1
Player	Position	Match	Total Distance	HIR		Sprints		Accelerations		Decelerations		Turns counts
				Counts	Distance	Counts	Distance	Counts	Distance	Counts	Distance
2	1	A1	10401.9	23	316.09	3	32.85	59	293.94	57	282.76	36
9	3	A1	11877.6	29	463.19	6	73.36	45	228.74	43	214.42	36
5	2	A1	9553.29	39	530.73	10	133.95	66	351.62	64	369.68	45
6	2	A1	10833.3	44	903.07	14	219.47	62	366.29	64	401.76	32
13	2	A1	10916	46	980.79	14	150.55	79	479.99	84	502.85	56
15	4	A1	10793.8	44	758.68	17	201.41	60	378.46	69	445	52
17	4	A1	11118	45	675.03	4	42	79	422.12	73	395.54	23		1	CB
3	1	A1	9469	34	551	7	105	66	356	62	312	15		2	FB/WB/WM
12	2	A1	10593	44	924	15	154	87	465	103	568	53		3	CM
19	3	A1	11943	41	727	9	179	78	368	67	370	27		4	CF
2	1	A2	10534.4	36	470.51	5	63.06	69	366.67	54	294.09	26
10	3	A2	11847.7	31	627.09	7	111.99	62	289.28	57	299.79	22
5	2	A2	9757.01	29	604.48	15	171.75	58	337.3	58	368.71	40
3	1	A2	9925.52	33	470.6	6	26.8	85	426.95	67	360.52	22
6	2	A2	11162.6	36	630.66	9	174.93	65	346.02	71	379.33	35
13	2	A2	11135.9	49	1023.08	12	187.64	76	437.48	104	588.88	56
15	4	A2	10337.7	47	774.18	11	169.44	74	435.12	80	439.02	32		A	4-5-1
12	2	A2	10670	50	952	23	245	85	491	100	540	55		B	3-5-2
19	3	A2	12555	46	724	6	59	66	324	81	361	43
2	1	A3	11230.4	36	414.34	3	26.78	64	333	61	331.23	41
11	3	A3	11233.6	43	678.69	10	155.1	71	398.37	71	406.93	46
9	3	A3	12998.1	30	376.33	2	45.25	47	217.3	44	214.99	50
5	2	A3	10676.6	41	707.41	13	245.99	58	354.99	59	384.48	41
3	1	A3	11177	41	708.81	13	176.32	69	436.49	66	413.73	28
12	2	A3	10371	54	946.41	11	161.1	100	557.48	99	564.88	33
6	2	A3	10990.1	43	788.93	12	133.7	81	438.14	76	395.55	57
15	4	A3	10925.2	44	823.26	20	280.35	71	392.44	77	436.07	35
10	3	A3	11552	50	1076	11	148	58	306	76	445	31
13	2	A3	9939	44	1014	17	240	86	532	92	585	29
10	3	A4	11891.9	33	541.22	5	90.13	59	256.05	64	328.59	35
11	3	A4	10946.5	54	888.57	15	231.29	70	459.05	84	508.77	32
9	3	A4	11820.4	32	433	4	24.78	48	216.96	52	242.52	32
3	1	A4	10448.5	41	718.7	8	106.62	75	415.7	65	377	32
6	2	A4	10216.5	38	756.7	13	200.71	64	384.44	77	434.31	34
1	1	A4	10559.3	24	330.65	4	39.38	59	281.94	53	273.61	41
13	2	A4	9734.6	43	587.07	12	109.43	74	421.62	76	411	47
2	1	A4	9716	17	199	2	8	63	267	52	240	36
14	2	A4	10967	57	1225	18	322	93	555	94	556	57
15	4	A4	10055	49	988	20	258	64	432	70	477	33
2	1	A5	10902.5	33	362.18	6	54.91	68	324.71	62	284.93	39
9	3	A5	12613.6	31	320.86	2	15.8	68	272.36	50	210.39	54
18	3	A5	12094	31	520.56	5	38	51	218.45	56	257.58	35
21	2	A5	11482.6	36	701.56	12	157.37	93	482.89	97	512.41	32
7	2	A5	10221.8	42	688.87	14	204.23	94	487.3	79	450.98	56
1	1	A5	11129.2	40	484	7	57.41	70	331.86	67	301.65	50
13	2	A5	10624.1	35	958.83	17	233.78	88	480.76	87	502.19	47
15	4	A5	11027	41	783.62	13	179.82	75	429.19	73	431.52	43
11	3	A5	11042	50	1115	21	189	71	426	76	464	47
22	2	A5	10328	51	1059	19	366	88	507	85	495	37
2	1	A6	10487.4	26	346.7	4	35.15	55	283.47	62	322.98	42
3	1	A6	11289	44	814.17	10	95.84	80	413.44	91	492.52	19
6	2	A6	11552.4	53	1143.66	18	268.7	69	384.6	104	592.44	61
13	2	A6	11741	65	1158.16	14	149.93	105	577.95	111	646.54	61
15	4	A6	10681.2	56	843.42	15	186	66	435.03	71	475.18	27
9	3	A6	11518	23	350	1	8	39	182	46	220	31
18	3	A6	11660	35	532	1	19	50	251	82	374	27
9	3	A7	11923.1	21	211.81	0	0	35	160.1	51	223.34	32
5	2	A7	9278.51	35	640.3	13	185.43	62	343.41	62	387	34
13	2	A7	11391.2	53	976.06	14	229.64	78	453.59	93	518.55	54
15	4	A7	11117.2	47	984.46	15	221.82	75	465.85	77	493.48	51
11	3	A7	11662.3	43	971.65	13	282.28	57	335.29	69	453.83	23
19	3	A7	12764.5	44	675.56	8	38.93	85	408.9	73	368.67	42
1	1	A7	11027.5	40	602.08	6	112.22	59	308.23	50	294.76	36
12	2	A7	10492	45	931	19	328	85	480	107	603	52
6	2	A7	9160	44	656	12	179	64	402	79	455	39
3	1	A7	8354.37	38	315.53	10	35.5	30	162.33	28	150.58	13
11	3	A8	11938.7	46	890.28	16	173.12	69	382.47	87	494.22	31
9	3	A8	12392.5	35	450.47	2	22.42	63	304.39	66	321.01	28
3	1	A8	11257	41	652.3	8	77.78	70	345	88	471.38	33
12	2	A8	11587.7	58	1038.36	19	201.07	123	669.47	140	771.63	41
13	2	A8	10868	52	929.9	13	168.88	88	506.37	109	607.58	36
4	1	A8	12937.7	49	721.56	11	53.21	73	387.25	69	380.26	32
23	2	A8	11462.8	45	793.63	10	129.67	86	441	73	446	16
24	4	A8	10595	48	952	8	163	96	617	85	510	26
11	3	B1	11230.4	44	680.33	9	106	67	414.38	70	379.16	56
9	3	B1	12204.4	16	189.61	1	8.83	39	177.21	46	206.42	45
5	2	B1	10781.4	43	858.46	14	190.86	76	440.97	74	472.11	29
3	1	B1	10560.6	32	502.81	7	87.39	87	474.28	79	393.62	23
8	2	B1	11803.3	55	1104.83	17	252.22	79	484.14	94	577.67	47
15	4	B1	11303.7	48	936.62	16	249.31	71	433.59	82	500.41	35
4	1	B1	11288	34	429.24	6	58.39	45	258.36	50	266.62	9
2	1	B1	9634	24	334	6	61	50	248	41	204	16
16	4	B1	9915	49	667	14	107	87	512	79	507	20
2	1	B2	10007.3	18	221.61	0	0	47	212.04	38	171.57	27
9	3	B2	11803.5	27	316	2	19.18	36	165.79	42	180.12	30
3	1	B2	10386	39	553.91	7	69.8	78	429.19	62	328.7	24
12	2	B2	10784	45	894.93	11	202.62	80	439.04	102	541.45	49
15	4	B2	10407.5	39	832.96	15	300.31	68	432.03	49	350.08	38
4	1	B2	11091.6	29	399.24	4	71.12	46	241.97	41	209.12	26
16	4	B2	9949	48	981	13	141	82	477	65	403	8
8	2	B2	11512	57	1239	15	284	79	488	78	506	39
2	1	B3	10409.1	20	321.12	4	53.7	55	269.96	52	254.49	23
11	3	B3	11289.5	31	708.38	17	234.35	56	315.73	65	368.26	38
5	2	B3	10496.4	36	733.65	11	187.33	73	413.51	73	418.46	29
3	1	B3	11144.6	43	666.87	12	184.91	79	439.43	78	433.31	32
20	3	B3	12144.3	43	665.59	11	70.73	86	474.8	96	500.74	30
16	4	B3	9910.43	44	979.1	11	145.07	78	430.2	76	485.11	31
8	2	B3	10632.7	39	666.45	14	217.15	51	337.91	66	374.42	30
15	4	B3	11351.5	47	920.09	17	187.13	59	353.6	72	470.71	25
4	1	B3	11124.2	30	457.74	7	91.86	55	284.61	53	305.66	14
2	1	B4	10274.5	21	354.53	2	33.92	45	227.68	48	229.24	33
11	3	B4	11694.6	50	988.5	12	268.34	70	416.69	78	469.4	49
9	3	B4	12416.8	34	398.92	2	23.23	40	190	42	193.21	39
3	1	B4	10170	29	427.95	6	74.24	67	340.97	62	332.53	25
20	3	B4	11856.7	46	901.15	12	216.83	61	339.62	84	471.75	34
8	2	B4	10905.2	52	1074.2	21	372.71	73	465.16	91	550.81	52
4	1	B4	10878.5	32	519.14	5	92.71	46	265.1	55	299.05	31
5	2	B4	10356	41	854	11	170	72	467	72	446	38
16	4	B4	11190	64	1143	15	201	92	536	93	582	20
15	4	B4	11989	48	967	11	214	65	368	64	439	46
2	1	B5	10253.5	20	242.78	3	14.07	70	326.32	46	233	37
11	3	B5	11073.7	47	915.25	11	106.66	70	390.39	79	465.13	50
14	2	B5	11689.7	56	1263.44	22	376.19	84	498.44	103	622.96	32
3	1	B5	10678.8	36	553.85	11	138.79	81	459.56	72	406.64	25
16	4	B5	9926.67	55	1123.02	16	272.97	109	643.64	86	556.77	38
15	4	B5	11021.7	43	969.71	19	284.41	67	409.03	70	484.14	29
4	1	B5	10582.8	20	357.79	4	39.01	57	274.88	44	225.76	25
10	3	B5	11835	34	688	3	26	55	258	54	282	23
9	3	B5	11838	11	99	0	0	21	81	27	112	32
2	1	B6	10372.5	25	374.73	5	25.79	52	253.92	50	259.64	20
11	3	B6	10820.8	54	1067.66	14	239.07	62	402.01	62	402.19	51
9	3	B6	12062.6	16	197.64	1	13.3	30	140.88	45	193.34	38
3	1	B6	10178.2	39	741.37	12	198.7	66	377.62	65	411.28	17
12	2	B6	10971.6	52	1017.17	15	244.09	82	482.44	98	581.31	39
8	2	B6	10510.8	49	1039.69	16	289.02	75	460.56	82	521.7	38
15	4	B6	10657.8	44	817.16	9	125.84	57	369.07	67	437.47	35
4	1	B6	11059.8	33	657.62	8	110.43	57	300.05	51	302.16	19
25	4	B6	11042	50	1074	18	297	102	674	101	654	31
20	3	B6	11900	50	840	6	67	79	419	87	475	47
2	1	B7	10369.5	20	214.66	0	0	48	226.41	46	200.74	29
9	3	B7	12305.8	25	260.07	2	29.31	44	193.35	42	185.72	35
3	1	B7	10500.6	27	530.96	6	79.81	69	368.45	64	315.38	18
12	2	B7	11455.5	50	1014.96	10	142.8	87	510.77	97	552.55	46
8	2	B7	11023.3	54	1125.52	18	313.36	77	479.13	80	504.69	41
15	4	B7	11001.4	44	912.81	18	276.34	67	417.97	70	475.06	19
4	1	B7	11297.1	29	412.52	4	43.51	56	271.25	49	245.57	32
25	4	B7	11341	56	1227	19	248	98	621	102	591	46
